# Supplementary material for: Targeting Tyro3, Axl, and MerTK Receptor Tyrosine Kinases Significantly Sensitizes Triple-Negative Breast Cancer to CDK4/6 Inhibition
Source: Cancers (Basel). 2024 Jun 18;16(12):2253. doi: 10.3390/cancers16122253 (PMC11202171; doi:10.3390/cancers16122253)
Supplement: Supplementary file 1 [file cancers-16-02253-s001.zip]

Archive with 2 entries (2 files):
- cancers-3027832-File S1. The original western blot figures.zip
- cancers-3027832-supplementary figures.pdf
